# Supplementary material for: Chain of Thought Utilization in Large Language Models and Application in Nephrology
Source: Medicina (Kaunas). 2024 Jan 13;60(1):148. doi: 10.3390/medicina60010148 (PMC10819595; doi:10.3390/medicina60010148)
Supplement: Supplementary file 1 [file medicina-60-00148-s001.zip]

Archive with 1 entries (1 files):
- medicina-2796515-supplementary.pdf
